# Supplementary material for: High microbiota reactivity of adult human intestinal IgA requires somatic mutations
Source: J Exp Med. 2020 Jul 8;217(11):e20200275. doi: 10.1084/jem.20200275 (PMC7526496; doi:10.1084/jem.20200275)
Supplement: Table S1 — shows Ig gene sequence analysis of CD patient–derived IgA+ and IgG+ intestinal plasmablasts/plasma cells. [file JEM_20200275_TableS1.xlsx]

## Sheet: Tabelle1
Table S1. Ig gene sequence analysis of CD patient–derived IgA+ and IgG+ intestinal plasmablasts/plasma cells
IgA mAb	patient	antibody	microbiota reactivity (%)	VH	JH	Isotype	CDR3	VH mutations	Vk	Jk	CDR3	Vk mutations	Vl	Jl	CDR3	Vl mutations
CD1a3	CD1a	3k	0.6	1-18	5	nd	GDTRNWFDP	16	1D-39	4	QQSYRTPLT	8
CD1a40	CD1a	40	0.71	4-61	2	A2	RSVGDRGWLDP	nd	1D-12	4	QQADSLPLT	11
CD1a43	CD1a	43	0.77	3-23	4	A2	RMLNWGFQDY	nd	3-11	4	QQRNAAPLT	4
CD1a111	CD1a	111	0.74	5-51	4	nd	HYRETVTTHFAL	7	3-11	4	QQRGNWPLA	6
CD1a133	CD1a	133	0.61	4-4	2	nd	HFDDAGNWYLDL	17	4-1	2	QQHYTTPYT	14
CD1a134	CD1a	134	0.63	3-11	4	nd	DYYGPGSARVPDY	18	1D-39	2	QQGYRNPNT	20
CD1a205	CD1a	205k	0.58	4-59	4	A1	KGQLWSAFDF	18	1-39	4	QQSYSNPPT	16
CD1a210	CD1a	210	0.53	3-15	4	A2	VSTYGSRY	15	1-5	2	QQYNSYSPYT	5
CD1a213	CD1a	213	0.94	3-30	4	A2	AEDYHGSGSYSNLLY	20					8-61	2	LLYMGYGISL	15
CD1a215	CD1a	215	2.45	4-31	4	A2	ILRAGGKGDFFDY	12	3-20	3	QQYGSSPQFS	7
CD1a223	CD1a	223k	2.01	3-33	4	A2	DIKQLVRGHWYYFDY	10	3-15	1	QQYNDWPPGS	14
CD1a223L	CD1a	223l	1.57										2-8	2/3	SSYAGDYSFVV	13
CD1a225	CD1a	225	2.02	3-23	4	A2	EFTYGSEIPPESCDY	18	1-39	4	QQSYSLPLT	25
CD1a226	CD1a	226	5.3	1-2	4	A2	GGRIGSSGYYPVFEY	19	1-16	4	QQYTSSPFT	12
CD1a227	CD1a	227k	1.76	1-18	4	A2	GAEYNVY	10	3-20	1	QQYGSSPRT	2
CD1a230	CD1a	230	1.71	3-33	6	A2	EWGTVTKRYYYYGMDV	4					2-14	2/3	SSYTSTSTMV	7
CD1a231	CD1a	231	5	3-72	4	A2	LISTINKSDY	10	1D-16	4	QQHNSYPIT	12
CD1a239	CD1a	239	1.96	4-39	4	A1	QGPRHLGYGDTIEH	22					1-40	3	QSYDSVLRISV	18
CD1a241	CD1a	241	2.16	3-7	3	A2	DPSFGAYDI	14	2-30	2	MEGTHKHT	5
CD1a247	CD1a	247	1.72	1-58	4	A2	VSGCGGECFSSHFAT	17	1-12	2	QQANRFPYT	15
CD1a265	CD1a	265	1.86	1-18	3	A2	GGEHLRI	8	3-20	3	HQYGSSTEVT	6
CD1a266	CD1a	266	2.07	1-2	4	A2	GGTLTGTKRGHEY	27	3-20	1	QHYSSSPWT	9
CD1a269	CD1a	269	3.48	4-39	5	A2	IHWNLPDA	29	3-20	2	QHYGVSPQT	22
CD1a273	CD1a	273	2.01	4-59	5	A2	GRNTMFPGVILPASL	13	3-20	2	QQCGSSPYT	10
CD1a274	CD1a	274	2.32	3-15	6	A1	GVVGNTNGMDV	12					1-51	3	GTWDSRLSDVDVL	8
CD1a278	CD1a	278	2.5	4-61	5	A2	GRQAGTGS	12	3-20	3	QQYGNLPFT	21
CD1a282	CD1a	282	1.93	3-7	4	A2	YQATPLRHFDY	11	1-12	4	QQANSVPLT	9
CD1a293	CD1a	293	9.38	4-39	4	A2	HRYESSRYHFDY	23	4-1	4	QQYYSPPLT	10
CD1a296	CD1a	296	2.22	4-59	4	A2	GGPSSKYFDS	11	4-1	1	QQYYTTAPT	6
CD2a15	CD2a	15	3.56	3-9	6	A1	NARRDWNDAGYGLDV	6	1D-12	2	QQVNRFPYT	9
CD2a16	CD2a	16k	4.12	1-3	3	A1	GDTIHSALDA	23	1D-12	4	QQANNFPFT	26
CD2a17	CD2a	17	3.85	4-39	5	A2	GRDAYKLGNS	34	4-1	1	HQYYATPWT	13
CD2a23	CD2a	23k	2.9	3-11	4	A2	DHGSSWNYFDN	26	3-20	2	QLFDISLGTSLYT	26
CD2a32	CD2a	32	3.27	1-2	5	A2	DPESSSWYDY	9	1-16	2	QQYKSHPYT	9
CD2a36	CD2a	36	3.79	3-23	5	A2	GSIMRGSRRFDP	34	1D-13	4	QQFNTYPLT	18
CD2a42	CD2a	42	3.32	4-61	6	A1	AAARVYYYGMDV	14	3-20	2	QQYGGSPYT	9
CD2a47	CD2a	47	4.35	3-7	4	A1	GTGWSFDY	24	4-1	5	QNYYSAPIT	24
CD2a50	CD2a	50	3.36	4-61	4	A2	APNFFYFDY	33	1-12	1	QQADSFPRT	38
CD2a61	CD2a	61	10.8	3-30	4	A1	EGEYSRTWYPFEY	34					1-40	3	QSYDISLDAWV	12
CD2a63	CD2a	63	3.98	3-7	5	A1	DIGGCWHACRPGP	23	3-11	4	IWPLTLQRS	20
CD2a64	CD2a	64k	2.89	3-11	4	A2	DGPYRVHEY	12	1-9	1	QQISSYPRA	19
CD2a70	CD2a	70	8.99	1-2	3	A1	ESFTNTWTKAFDL	33					2-8	1	SSSAGDNPYV	13
CD2a72	CD2a	72k	3.65	3-30	3	A1	DRTPRNGRLDAFDI	38	1D-33	3	QQCANVPPCT	11
CD2a73	CD2a	73	4.05	3-9	3	A2	ALRTDWVTGAAYDI	13	3-11	5	QHRYHWPS	18
CD2a76	CD2a	76	4.07	3-48	4	A2	GDYWFDY	19	1-5	2	QQYFLYYT	12
CD2a92	CD2a	92k	2.88	3-21	4	A1	DGYDSTVVFDS	21	1D-39	1	QQSYSTRT	22
CD2a95	CD2a	95	1.95	4-34	5	A2	GLRRYDNSGLG	10	4-1	1	QQYYNIPRT	10
CD2a104	CD2a	104	3.76	4-4	2	A1	LMGLSHNVGGHVDR	31	1D-39	2	QQSYSSSCT	31
CD2a105	CD2a	105	2.39	3-48	6	A2	DGCSGGSCYSDFGMDV	32	1-9	4	QQLNTYPLT	17
CD2a127	CD2a	127	20.2	3-21	3	A2	SVPSDAFDI	17	3-15	1	QQCIKWPKT	18
CD2a137	CD2a	137	3.09	3-30	3	A2	DNTAELYNSGTFYY	22	3-11	2	QQRSNWPRT	16
CD2a146	CD2a	146	10.4	3-15	4	A2	VLLWGADCGTCGIPY	17	3-15	1	QQYSNWWT	6
CD2a148	CD2a	148	14	3-30	4	A1	EGKYYESGDYFYPLDY	34					1-40	3	QSYDSSLGGWV	nd
CD2a167	CD2a	167	4.2	3-7	3	A2	EVIVGVRSAFEI	17					1-40	1	QSHDSSLNSYV	10
CD2a170	CD2a	170	3.91	3-15	6	nd	DGRNPYCTSATCDYNDFYTADV	21	3-11	3	QQRTISPT	11
CD2a175	CD2a	175	2.85	4-39	6	A2	HLERYLTDWSGSYGMDV	28	2D-28	2	MQALQIPYT	11
CD2a191	CD2a	191k	3.83	1-2	4	A2	GPSSGDFDH	22	3-20	2	QQHGGSPPYT	19
CD3a32	CD3a	32	5.82	4-39	4	A2	GYDWAKAGY	33	1-5	2	QQYHAYPCT	14
CD3a59	CD3a	59	1.19	3-53	4	A2	SGGACLDY	20					2-14	2/3	SSHTTSNALV	18
CD3a71	CD3a	71	1.65	1-3	4	A2	AGGSGSFSNFEY	9	2-28	3	MQGLQTPFT	3
CD3a82	CD3a	82	3.02	1-46	4	A1	DNSDWASDY	22					2-14	3	SSYTNRHTWV	10
CD3a88	CD3a	88	1.17	3-7	4	A1	DGFHSALDY	22					2-14	2/3	SSYTSTITHLI	12
CD3a502	CD3a	502	1.35	4-59	5	A2	GHNWRWEF	23					2-14	2/3	RSYTTSNTVV	16
CD3a504	CD3a	504	2.72	3-72	4	nd	ASRYIDSYGTDY	14	1-16	4	QQYYTYPLT	10
CD3a507	CD3a	507	1.42	3-7	4	A2	FSRTMENY	11	2-30	1	MQGTHWPWT	5
CD3a518	CD3a	518k	1.25	3-15	5	nd	ALIWNYQGVGHR	29	1-33	4	HQSENLPPT	15
CD3a518L	CD3a	518l	1.25										2-8	2/3	SSYAHYKVV	7
CD3a525	CD3a	525	1.75	1-2	5	nd	PTPRGAHQFDP	24	1-12	4	QQADSFPLT	27
CD3a539	CD3a	539k	2.57	3-74	4	nd	GGAVAGHSIPFES	21	3-20	2	LRYDNSPYN	13
CD3a539L	CD3a	539l	4.08										2-11	3	FSYAGRYTRL	15
CD3a549	CD3a	549	8.8	3-30	6	nd	DGQRWAPYGLDV	19					2-14	3	HSFTTSGVRV	14
CD3a550	CD3a	550l	1.57										2-14	2/3	TSFTTNSAHVL	14
CD3a555	CD3a	555	1.71	3-64	4	nd	ESPAGSTDC	35	2-30	1	MQGTDWPWT	12
CD3a558	CD3a	558	1.67	1-3	6	nd	HHRITGTTWNYAMDV	11					2-14	2/3	TAYSSNSPVV	8
CD3a560	CD3a	560	2.15	4-28	5	nd	NDYESSGFDP	17					1-51	1	GAWDRSLTTYV	17
CD3a565	CD3a	565	6.6	3-23	5	nd	DREGDPSAYYP	26					2-11	1	CSYAGSYRFV	14
CD3a577	CD3a	577	1.29	3-64	4	nd	DRSCSKTTCYRDFDN	28	4-1	2	QQYYANPRT	11
CD3a579	CD3a	579l	1.49										7-46	2/3	MLSYVGVAI	10
CD3a582	CD3a	582	1.81	3-23	4	nd	RHDSATYNNPFFDY	19	1-27	3	QKYYSAPFT	6
CD3a588	CD3a	588k	2.88	4-61	6	nd	DDRYGARLKYGMDV	15	1-6	1	LQDYNYLWA	12
CD3a588L	CD3a	588l	1.69										2-14	2/3	TSYTTSSAVL	10
CD3a589	CD3a	589k	1.62	3-33	4	nd	GSYGVNFIDH	44	4-1	4	QQYYSSPKLT	10
CD3a589L	CD3a	589l	2.29										2-14	2/3	SSYTTSNTLI	19
CD3a595	CD3a	595	1.3	3-30	4	nd	EDMAHCTNGVCGEGPFDS	3	1-16	1	QQYNSYPRT	1
IgG mAb	patient	antibody	microbiota reactivity (%)	VH	JH	Isotype	CDR3	VH mutations	Vk	Jk	CDR3	Vk mutations	Vl	Jl	CDR3	Vl mutations
CD1g026	CD1g	026	4.1	3-15	3	G1	ERFGTSSI	13	4-1	2	QQYYSTPYT	6
CD1g110	CD1g	110	2.43	3-9	3	G2	ANWGSAFDI	18	3-20	2	QEYGGSFT	13
CD1g210	CD1g	210	3.84	4-4	3	G2	DLRGPGASMNYYTAFDL	20	3-20	1	QQYGSPPT	15
CD1g312	CD1g	312	2.79	4-39	4	nd	REYHIRAVFDY	20	1-33	2	QQYENVPRDT	12
CD1g343	CD1g	343	2.93	4-39	4	nd	QFIQGVGAPDY	26	1-17	1	LQHHSYPPT	4
CD2g212	CD2g	212	2.8	3-9	4	nd	VKEWQSSASRYFDS	18	3-11	4	QQRGGWPLT	5
CD2g215	CD2g	215	5.12	3-72	3	nd	VPYTGTSSIPFDI	10	1-17	2	LQYNSYPYT	11
CD2g216	CD2g	216	2.9	4-4	4	G1	YATAVTRAGVGRSDS	38	2D-30	2	MQGLQRPLT	18
CD2g221	CD2g	221	2.85	3-15	3	nd	DVLGAPEDGAFDI	14	1-5	1	QQYYSSWRT	9
CD2g235	CD2g	235	7.91	1-46	4	G1	DQVGRYSFGFATGQQRVSAISD	39	1-5	1	QSYKGT	6
CD2g239	CD2g	239	5.07	3-21	6	G2	PMGSRDYYDQHLFYYAMDV	15	2D-28	2	MQALQTPHT	9
CD2g253	CD2g	253	7.5	3-9	6	nd	DLSAGGADV	28	2-30	2	MQATHWPYT	10
CD2g254	CD2g	254	3.38	3-53	6	G2	DPGLRNGMNV	14	1-39	2	QQSFITPYT	20
CD2g278	CD2g	278	5.04	3-23	4	nd	ARHEYSFSGIEY	25	1-16	4	QQCYDYPLT	18
CD2g305	CD2g	305	3.1	1-2	6	G2	GWYGMDV	29	1-17	1	LQHNRYPWT	22
CD2g308	CD2g	308	1.78	4-34	3	G2	SYRDSSGELCVM	26	3-15	2	QQYNNWPRT	11
CD2g311	CD2g	311k	1.42	1-69	5	G4	DGYSSGWNKVNYFDP	40	1D-39	1	QQSFAART	24
CD2g323	CD2g	323	1.25	4-34	4	nd	LKDLDRTRHYYFDN	33	4-1	2	QQYYNAHCT	15
CD2g325	CD2g	325	1.49	4-4	4	nd	TDSGWRDFNY	23	1D-39	2	QQSFITPYT	20
CD2g329	CD2g	329k	1.29	1-8	5	G1	VDYDFWSAYYWFDP	7	3-20	4	QEYGTSPT	5
CD2g329L	CD2g	329l	2.09										1-44	1	AASEDGLRSYL	18
CD2g336	CD2g	336	1.26	3-30	4	G1	DRGYDFWSNTPMGFFDS	30	3-11	3	QQRHRWPPFT	19
CD2g349	CD2g	349	1.14	3-74	3	nd	ANHSASGVDPTGFDI	11	3-20	4	QQYGRSLT	8
CD2g351	CD2g	351	2.48	1-2	6	G2	GYYGMDV	21	1-17	1	LQHNSYPWT	20
CD2g352	CD2g	352	2.31	3-7	5	nd	WDWYRPTS	23					2-8	1	SSSADWDTRCV	20
CD3g38	CD3g	38k	1.91	4-34	5	G1	GRWLGV	10	1D-39	2	QQSSTIPYT	17
CD3g269	CD3g	269	1.75	5-a	4	G1	NQGSGGFDF	18					2-11	1	CSYAGRNSFV	11
CD3g275	CD3g	275	2.66	3-74	4	G2	DCFGRDDQ	21					1-47	1	VAWDNSLSAYL	13
CD3g276	CD3g	276	4.62	3-33	4	G3	SHSSGYYFGY	9	3-15	4	QQYNNWPPLT	14
CD3g428	CD3g	428	1.33	4-4	4	G1	NTIQIGDQAYFDI	17	1D-39	1	QQTYSTPWT	9
CD3g438	CD3g	438	2.86	4-31	4	G2	GYGALDF	25	1D-39	4	QQNATTPLT	25
CD3g466	CD3g	466	2.05	5-a	4	nd	NDGSGGFDY	9	1D-39	2	QQSYSMPYT	2
CD3g472	CD3g	472	3.76	4-31	4	G1	GVVVIRSAQNYFDY	21	1D-39	2	QQSYSSPRT	7
CD3g487	CD3g	487	1.68	1-69	6	G1	GRRHATLFGVGASYFYYDMDI	22					2-14	6	ASYVSGTPSGSVI	nd
CD, Crohn's disease donor; 1, donor 1; 2, donor 2; 3, donor 3; a, IgA; g, IgG; nd, not determined
