# Supplementary material for: High microbiota reactivity of adult human intestinal IgA requires somatic mutations
Source: J Exp Med. 2020 Jul 8;217(11):e20200275. doi: 10.1084/jem.20200275 (PMC7526496; doi:10.1084/jem.20200275)
Supplement: Table S2 — shows the taxonomic classification of detected OTUs based on 16S rRNA gene amplicon sequence identity. [file JEM_20200275_TableS2.xlsx]

## Sheet: Tabelle1
Table S2. Taxonomic classification of detected OTUs based on 16S rRNA gene amplicon sequence identity (related to Fig. 4 and Fig. S2)
OTU	Phylum	Class	Order	Family	Genus	Species
OTU_59*	Actinobacteria	Coriobacteriia	Coriobacteriales	Atopobiaceae	Olsenella	96.12% Olsenella profusa
OTU_91	Actinobacteria	Actinobacteria	Actinomycetales	Micrococcaceae	Rothia
OTU_108	Actinobacteria	Actinobacteria	Actinomycetales	Micrococcaceae	Rothia
OTU_86	Actinobacteria	Actinobacteria	Actinomycetales	Corynebacteriaceae	Corynebacterium
OTU_77	Actinobacteria	Actinobacteria	Actinomycetales	Micrococcaceae	Micrococcus
OTU_100	Actinobacteria	Actinobacteria	Actinomycetales	Micrococcaceae	Kocuria
OTU_106	Actinobacteria	Actinobacteria	Actinomycetales	Pseudonocardiaceae	Pseudonocardia
OTU_557	Actinobacteria	Actinobacteria	Actinomycetales	Corynebacteriaceae	Corynebacterium
OTU_114	Actinobacteria	Actinobacteria	Actinomycetales	Actinomycetaceae	Actinomyces
OTU_128	Actinobacteria	Actinobacteria	Actinomycetales	Corynebacteriaceae	Corynebacterium
OTU_1659	Actinobacteria	Actinobacteria	Actinomycetales	Micrococcaceae	Rothia
OTU_152*	Bacteroidetes	Bacteroidia	Bacteroidales	Muribaculaceae	Muribaculum	87.93% Muribaculum intestinale
OTU_5757*	Bacteroidetes	Bacteroidia	Bacteroidales	Bacteroidaceae	Bacteroides	97.42% Bacteroides acidifaciens
OTU_19*	Bacteroidetes	Bacteroidia	Bacteroidales	Muribaculaceae	Muribaculum	91.38% Muribaculum intestinale
OTU_32*	Bacteroidetes	Bacteroidia	Bacteroidales	Muribaculaceae	Duncaniella	100% Duncaniella muris
OTU_3*	Bacteroidetes	Bacteroidia	Bacteroidales	Bacteroidaceae	Bacteroides	99.57% Bacteroides vulgatus
OTU_2*	Bacteroidetes	Bacteroidia	Bacteroidales	Muribaculaceae	Muribaculum	100% Muribaculum intestinale
OTU_9*	Bacteroidetes	Bacteroidia	Bacteroidales	Porphyromonadaceae	Parabacteroides	98.71% Parabacteroides distasonis
OTU_4*	Bacteroidetes	Bacteroidia	Bacteroidales	Muribaculaceae	Muribaculum	96.12% Muribaculum intestinale
OTU_20*	Bacteroidetes	Bacteroidia	Bacteroidales	Muribaculaceae	Muribaculum	93.53% Muribaculum intestinale
OTU_18*	Bacteroidetes	Bacteroidia	Bacteroidales	Muribaculaceae	Duncaniella	90.52% Duncaniella muris
OTU_5*	Bacteroidetes	Bacteroidia	Bacteroidales	Muribaculaceae	Muribaculum	91.38% Muribaculum intestinale
OTU_8* #	Bacteroidetes	Bacteroidia	Bacteroidales	AC160630	PAC002482	100% EF603735
OTU_1*	Bacteroidetes	Bacteroidia	Bacteroidales	Muribaculaceae	Paramuribaculum	87.5% Paramuribaculum intestinale
OTU_51	Bacteroidetes	Bacteroidia	Bacteroidales	Porphyromonadaceae
OTU_11*	Bacteroidetes	Bacteroidia	Bacteroidales	Bacteroidaceae	Bacteroides	100% Bacteroides caecimuris
OTU_15*	Bacteroidetes	Bacteroidia	Bacteroidales	Muribaculaceae	Muribaculum	95.26% Muribaculum intestinale
OTU_29*	Bacteroidetes	Bacteroidia	Bacteroidales	Muribaculaceae	Muribaculum	94.4% Muribaculum intestinale
OTU_30*	Bacteroidetes	Bacteroidia	Bacteroidales	Muribaculaceae	Duncaniella	92.24% Duncaniella muris
OTU_143	Bacteroidetes	Bacteroidia	Bacteroidales	Porphyromonadaceae
OTU_47	Bacteroidetes	Bacteroidia	Bacteroidales	Muribaculaceae
OTU_7*	Bacteroidetes	Bacteroidia	Bacteroidales	Muribaculaceae	Muribaculum	89.66% Muribaculum intestinale
OTU_31*	Bacteroidetes	Bacteroidia	Bacteroidales	Muribaculaceae	Muribaculum	95.26% Muribaculum intestinale
OTU_44	Bacteroidetes	Bacteroidia	Bacteroidales	Porphyromonadaceae	Parabacteroides
OTU_28*	Bacteroidetes	Bacteroidia	Bacteroidales	Muribaculaceae	Paramuribaculum	100% Paramuribaculum intestinale
OTU_64	Bacteroidetes	Bacteroidia	Bacteroidales	Porphyromonadaceae
OTU_23*	Bacteroidetes	Bacteroidia	Bacteroidales	Muribaculaceae	Muribaculum	93.53% Muribaculum intestinale
OTU_61	Bacteroidetes	Bacteroidia	Bacteroidales	Muribaculaceae	Muribaculum
OTU_22*	Bacteroidetes	Bacteroidia	Bacteroidales	Muribaculaceae	Paramuribaculum	93.1% Paramuribaculum intestinale
OTU_65	Bacteroidetes	Bacteroidia	Bacteroidales	Porphyromonadaceae
OTU_611	Bacteroidetes	Bacteroidia	Bacteroidales	Bacteroidaceae	Bacteroides
OTU_55	Bacteroidetes	Bacteroidia	Bacteroidales	Porphyromonadaceae
OTU_21*	Bacteroidetes	Bacteroidia	Bacteroidales	Bacteroidaceae	Bacteroides	99.57% Bacteroides uniformis
OTU_533	Bacteroidetes	Bacteroidia	Bacteroidales	Bacteroidaceae	Bacteroides
OTU_555	Bacteroidetes	Bacteroidia	Bacteroidales	Porphyromonadaceae
OTU_3119	Bacteroidetes	Bacteroidia	Bacteroidales	Porphyromonadaceae
OTU_381	Bacteroidetes	Bacteroidia	Bacteroidales
OTU_2037	Bacteroidetes	Bacteroidia	Bacteroidales	Porphyromonadaceae
OTU_444	Bacteroidetes	Bacteroidia	Bacteroidales	Porphyromonadaceae
OTU_3266	Bacteroidetes	Bacteroidia	Bacteroidales	Porphyromonadaceae
OTU_685	Bacteroidetes	Bacteroidia	Bacteroidales	Porphyromonadaceae
OTU_437	Bacteroidetes	Bacteroidia	Bacteroidales	Porphyromonadaceae
OTU_72	Bacteroidetes	Bacteroidia	Bacteroidales	Porphyromonadaceae
OTU_3683	Bacteroidetes	Bacteroidia	Bacteroidales	Porphyromonadaceae
OTU_2077	Bacteroidetes	Bacteroidia	Bacteroidales
OTU_2049	Bacteroidetes	Bacteroidia	Bacteroidales	Bacteroidaceae	Bacteroides
OTU_70	Bacteroidetes	Bacteroidia	Bacteroidales	Muribaculaceae	Paramuribaculum
OTU_1370	Bacteroidetes	Bacteroidia	Bacteroidales	Porphyromonadaceae
OTU_500	Bacteroidetes	Bacteroidia	Bacteroidales	Porphyromonadaceae
OTU_78	Bacteroidetes	Bacteroidia	Bacteroidales	Porphyromonadaceae
OTU_6055	Bacteroidetes	Bacteroidia	Bacteroidales	Bacteroidaceae	Bacteroides
OTU_369	Bacteroidetes	Bacteroidia	Bacteroidales	Bacteroidaceae	Bacteroides
OTU_440	Bacteroidetes	Bacteroidia	Bacteroidales	Porphyromonadaceae
OTU_428	Bacteroidetes	Bacteroidia	Bacteroidales	Muribaculaceae	Muribaculum
OTU_1754	Bacteroidetes	Bacteroidia	Bacteroidales	Porphyromonadaceae
OTU_140	Bacteroidetes	Bacteroidia	Bacteroidales	Prevotellaceae
OTU_98	Bacteroidetes	Bacteroidia	Bacteroidales	Prevotellaceae	Prevotella
OTU_117	Bacteroidetes	Bacteroidia	Bacteroidales	Porphyromonadaceae	Odoribacter
OTU_2112	Bacteroidetes	Bacteroidia	Bacteroidales	Muribaculaceae	Paramuribaculum
OTU_103	Cyanobacteria	Chroobacteria	Oscillatoriales	Planktothrix_f	Trichodesmium
OTU_146	Cyanobacteria	Chroobacteria	Oscillatoriales	Pseudanabaenaceae	Leptolyngbya_g2
OTU_40*	Deferribacteres	Deferribacteres_c	Deferribacterales	Deferribacteraceae	Mucispirillum	100% Mucispirillum schaedleri
OTU_144	Deinococcus-Thermus	Deinococci	Deinococcales	Deinococcaceae	Deinococcus
OTU_151	Deinococcus-Thermus	Deinococci	Thermales	Thermaceae	Meiothermus
OTU_14*	Firmicutes	Clostridia	Clostridiales	Lachnospiraceae	Robinsoniella	99.57% Robinsoniella peoriensis
OTU_10*	Firmicutes	Clostridia	Clostridiales	Lachnospiraceae	Blautia	100% Blautia hansenii
OTU_26*	Firmicutes	Clostridia	Clostridiales	Lachnospiraceae	Eubacterium_g17	96.93% Eubacterium xylanophilum
OTU_53	Firmicutes	Clostridia	Clostridiales	Oscillospiraceae	Pseudoflavonifractor
OTU_16*	Firmicutes	Clostridia	Clostridiales	Lachnospiraceae	Enterocloster	100% Enterocloster bolteae
OTU_43	Firmicutes	Clostridia	Clostridiales	Lachnospiraceae
OTU_75	Firmicutes	Clostridia	Clostridiales	Ruminococcaceae
OTU_34*	Firmicutes	Bacilli	Lactobacillales	Lactobacillaceae	Lactobacillus	100% Lactobacillus reuteri
OTU_69	Firmicutes	Bacilli	Lactobacillales	Lactobacillaceae	Lactobacillus
OTU_37	Firmicutes	Clostridia	Clostridiales	Lachnospiraceae
OTU_39*	Firmicutes	Bacilli	Lactobacillales	Lactobacillaceae	Lactobacillus	100% Lactobacillus gasseri
OTU_71	Firmicutes	Bacilli	Lactobacillales	Streptococcaceae	Streptococcus
OTU_92	Firmicutes	Bacilli	Lactobacillales	Streptococcaceae	Streptococcus
OTU_1275	Firmicutes	Clostridia	Clostridiales	Lachnospiraceae	Clostridium XlVa
OTU_7685	Firmicutes	Clostridia	Clostridiales	Lachnospiraceae
OTU_24*	Firmicutes	Clostridia	Clostridiales	Lachnospiraceae	Anaerotignum	94.42% Anaerotignum lactatifermentans
OTU_42	Firmicutes	Clostridia	Clostridiales	Lachnospiraceae
OTU_13*	Firmicutes	Clostridia	Clostridiales	Lachnospiraceae	Lacrimispora	93.99% Clostridium methoxybenzovorans
OTU_17*	Firmicutes	Clostridia	Clostridiales	Lachnospiraceae	Kineothrix	97% Kineothrix alysoides
OTU_111	Firmicutes	Clostridia	Clostridiales	Lachnospiraceae
OTU_76	Firmicutes	Bacilli	Bacillales	Staphylococcaceae	Staphylococcus
OTU_54	Firmicutes	Clostridia	Clostridiales	Ruminococcaceae	Flavonifractor
OTU_4806	Firmicutes	Clostridia	Clostridiales	Lachnospiraceae
OTU_549	Firmicutes	Clostridia	Clostridiales	Lachnospiraceae
OTU_130	Firmicutes	Clostridia	Clostridiales	Lachnospiraceae
OTU_79	Firmicutes	Clostridia	Clostridiales	Ruminococcaceae
OTU_189	Firmicutes	Clostridia	Clostridiales	Lachnospiraceae	Anaerotignum
OTU_83	Firmicutes	Clostridia	Clostridiales	Ruminococcaceae	Anaerotruncus
OTU_33*	Firmicutes	Clostridia	Clostridiales	Lachnospiraceae	Moryella	93.13% Stomatobaculum longum
OTU_2803	Firmicutes	Clostridia	Clostridiales	Lachnospiraceae
OTU_5173	Firmicutes	Clostridia	Clostridiales	Lachnospiraceae
OTU_68	Firmicutes	Clostridia	Clostridiales	Lachnospiraceae
OTU_38*	Firmicutes	Clostridia	Clostridiales	Lachnospiraceae	Blautia	94.85% Blautia faecicola
OTU_805*	Firmicutes	Clostridia	Clostridiales	Lachnospiraceae	Butyrivibrio_g1	93.99% Butyrivibrio crossotus
OTU_60	Firmicutes	Clostridia	Clostridiales	Lachnospiraceae
OTU_5341*	Firmicutes	Clostridia	Clostridiales	Lachnospiraceae	Kineothrix	94.4% Kineothrix alysoides
OTU_48	Firmicutes	Clostridia	Clostridiales	Lachnospiraceae
OTU_57	Firmicutes	Clostridia	Clostridiales	Lachnospiraceae
OTU_84	Firmicutes	Clostridia	Clostridiales	Ruminococcaceae	Clostridium IV
OTU_1198	Firmicutes	Clostridia	Clostridiales	Lachnospiraceae
OTU_1204	Firmicutes	Clostridia	Clostridiales	Lachnospiraceae
OTU_2621	Firmicutes	Clostridia	Clostridiales	Lachnospiraceae
OTU_627	Firmicutes	Clostridia	Clostridiales	Lachnospiraceae
OTU_970	Firmicutes	Clostridia	Clostridiales	Lachnospiraceae
OTU_73	Firmicutes	Clostridia	Clostridiales	Lachnospiraceae
OTU_3535	Firmicutes	Clostridia	Clostridiales	Lachnospiraceae
OTU_707	Firmicutes	Clostridia	Clostridiales	Lachnospiraceae
OTU_570	Firmicutes	Clostridia	Clostridiales	Lachnospiraceae
OTU_366	Firmicutes	Bacilli	Lactobacillales	Aerococcaceae	Granulicatella
OTU_80	Firmicutes	Negativicutes	Selenomonadales	Veillonellaceae	Veillonella
OTU_87	Firmicutes	Bacilli	Lactobacillales	Carnobacteriaceae	Dolosigranulum
OTU_115	Firmicutes	Bacilli	Bacillales	Bacillaceae	Halolactibacillus
OTU_107	Firmicutes	Bacilli	Bacillales	Bacillales_Incertae Sedis XI	Gemella
OTU_124	Firmicutes	Clostridia	Clostridiales	Ruminococcaceae
OTU_95	Firmicutes	Clostridia	Clostridiales	Clostridiales_Incertae Sedis XI	Finegoldia
OTU_82	Firmicutes	Clostridia	Clostridiales	Clostridiales_Incertae Sedis XI	Peptoniphilus
OTU_350	Firmicutes	Bacilli	Bacillales	Staphylococcaceae	Macrococcus
OTU_142	Firmicutes	Clostridia	Clostridiales	Lachnospiraceae
OTU_123	Firmicutes	Clostridia	Clostridiales	Lachnospiraceae
OTU_131	Firmicutes	Clostridia	Clostridiales	Ruminococcaceae
OTU_129	Firmicutes	Clostridia	Clostridiales	Lachnospiraceae
OTU_134	Firmicutes	Clostridia	Clostridiales	Ruminococcaceae
OTU_6*	Proteobacteria	Epsilonproteobacteria	Campylobacterales	Helicobacteraceae	Helicobacter	100% Helicobacter typhlonius
OTU_12*	Proteobacteria	Gammaproteobacteria	Pseudomonadales	Pseudomonadaceae	Pseudomonas	100% Pseudomonas aeruginosa
OTU_46	Proteobacteria	Deltaproteobacteria
OTU_36	Proteobacteria	Alphaproteobacteria	Kiloniellales	Kiloniellaceae	Kiloniella
OTU_27*	Proteobacteria	Betaproteobacteria	Burkholderiales	Sutterellaceae	Turicimonas	100% Turicimonas muris
OTU_58	Proteobacteria	Betaproteobacteria	Burkholderiales	Comamonadaceae
OTU_35	Proteobacteria	Gammaproteobacteria	Pseudomonadales	Pseudomonadaceae	Pseudomonas
OTU_25*	Proteobacteria	Betaproteobacteria	Burkholderiales	Sutterellaceae	Parasutterella	93.99% Parasutterella excrementihominis
OTU_41*	Proteobacteria	Betaproteobacteria	Burkholderiales	Alcaligenaceae	Alcaligenes	100% Alcaligenes faecalis subsp. faecalis
OTU_6772	Proteobacteria	Gammaproteobacteria	Enterobacteriales	Enterobacteriaceae	Escherichia/Shigella
OTU_56	Proteobacteria	Deltaproteobacteria	Desulfovibrionales	Desulfovibrionaceae	Desulfovibrio
OTU_67	Proteobacteria	Gammaproteobacteria	Enterobacteriales	Enterobacteriaceae
OTU_63	Proteobacteria	Alphaproteobacteria	Rhizobiales	Phyllobacteriaceae	Aquamicrobium
OTU_62	Proteobacteria	Deltaproteobacteria	Desulfovibrionales	Desulfovibrionaceae	Desulfovibrio
OTU_1764	Proteobacteria	Epsilonproteobacteria	Campylobacterales	Helicobacteraceae	Helicobacter
OTU_74	Proteobacteria	Gammaproteobacteria	Xanthomonadales	Xanthomonadaceae	Stenotrophomonas
OTU_94	Proteobacteria	Alphaproteobacteria	Rhodobacterales	Rhodobacteraceae	Paracoccus
OTU_50	Proteobacteria	Gammaproteobacteria	Enterobacteriales	Enterobacteriaceae
OTU_45*	Proteobacteria	Gammaproteobacteria	Pseudomonadales	Moraxellaceae	Moraxella_g2	100% Moraxella osloensis
OTU_127	Proteobacteria	Betaproteobacteria	Burkholderiales	Burkholderiales_incertae_sedis	Tepidimonas
OTU_113	Proteobacteria	Betaproteobacteria	Burkholderiales	Comamonadaceae	Curvibacter
OTU_133	Proteobacteria	Gammaproteobacteria	Xanthomonadales	Xanthomonadaceae
OTU_90	Proteobacteria	Epsilonproteobacteria	Campylobacterales	Helicobacteraceae	Helicobacter
OTU_101	Proteobacteria	Gammaproteobacteria	Pseudomonadales	Moraxellaceae	Acinetobacter
OTU_66	Proteobacteria	Gammaproteobacteria	Pasteurellales	Pasteurellaceae
OTU_104	Proteobacteria	Alphaproteobacteria	Rhodobacterales	Rhodobacteraceae	Paracoccus
OTU_132	Proteobacteria	Alphaproteobacteria	Sphingomonadales	Sphingomonadaceae	Sphingomonas
OTU_97	Proteobacteria	Alphaproteobacteria	Rhizobiales	Hyphomicrobiaceae	Pedomicrobium
OTU_49	Proteobacteria	Gammaproteobacteria	Pseudomonadales	Moraxellaceae	Moraxella
OTU_157	Proteobacteria	Gammaproteobacteria	Pasteurellales	Pasteurellaceae	Mannheimia
OTU_135	Proteobacteria	Betaproteobacteria	Burkholderiales	Alcaligenaceae
OTU_120	Proteobacteria	Alphaproteobacteria	Rhodobacterales	Rhodobacteraceae	Amaricoccus
Taxonomic assignment of phylum to family level was based on the RDP classifier (Wang et al., 2007) and with * marked OTUs are lineage and identity matched (closest species with a valid name and corresponding 16S rRNA gene sequence identity) using EZbiocloud (Yoon et al., 2017)
OTU marked with a # (OTU_8) could not be classified to a species with a valid name, but was instead identified as reported uncultured clone EF603735
